# Supplementary material for: Presence–absence polymorphisms of single-copy genes in the stony coral Acropora digitifera
Source: BMC Genomics. 2020 Feb 13;21:158. doi: 10.1186/s12864-020-6566-4 (PMC7020367; doi:10.1186/s12864-020-6566-4)
Supplement: Supplementary file 2 — Additional file 2. A nucleotide sequence for validation of PAPs. [file 12864_2020_6566_MOESM2_ESM.txt]

>S1606_MinION1D2_validation_PAP_LOC107350576
CTTCGTCTGAGCGAATTTGAAAAAACTCTAATATGAAATACTTTGTTGAAACAAGTTTTGAAAATCTGTCCCCTTTGGAGCGTTTCCAATTCTGGTTTTGTTGTTGACTATGAAAACACGTCTGTCTGTATTTTCTTCATTACTCAATCATGATATTTGTCTCTGTTTTGTTTATTTGTTTTTTTGTCTTGAAAAGACGGAAACAGGTTTGGATGCAGACAAGAATAAAAGGCAGAACCAGGCAAACACGAGAGGTGACATAAGCATGTACATAGAAAAAAGTCATTGAATGTATATGTGTTACATTGATCGGTCGATCCGATGTGCAAGATGGTGCACTGGTTGCTAGCAAGGAGTCCGAACATCTCTCAGCCAGGTTTCCTCACATAACGTGCTTTTCAGACGTTTTTCACCCATTGCCTCACAACCATCCCACTATGAAAGGTCACTCAGTTTGTTTTGGTACCTTGGAGTTGCTTCCTTTTAATACTAGCAAAATCAATTATCAATTTTTTTATTTGTTTATTTTTCAATCAGGACTCCTTCCAATGAATCTGTCAGCCGAGCGGGCTGCAGTACTGGCCAGCGGATTCGCAGCGGCCTCATAAAAAAGGTAACTTCTTCTCGGGTTGGGGTTTGATGGGTGAGTGGGGAAAGATAAATTCCTCAAATAACTATTATTTTAATAATTTCAGATGTAGAAACCGTAAGCCAGCCAAATGTAAAATTGACAAAGAAAACAAAACAAAAACCCCATAATACACTTTCAATGGTTCATTTTCTGTAAGTCCGCTTGTCATCAGAAATATTTTACGGGTATTAAAGAGTGGTTGAAATGAATGACTCGAGTTTTGCCAAACCCTCACAATGAACTGAAAGAATGATAGGAAATTGAAAAGATGAAATTACAACGGGGTCAAAGAGCGGGAAAACGCGTTTGCATTCACCTCTGGGTGGCTTAGGATGAGGCGTGAGATTTTCTTAACCAATCACAAAGCGTAGCGTGTGTGAGCAAACTCCTCCCATGGAACAAGCTTATAGTGTCGATGGTGCTAGCGTGTTTCTATTGATTTAAATGAAGCATGGAGCGTTTCGCTTCTAAGGAGACTATTGTTCCCGCGTCGGTGAGAAAGCGAAACTAAAACAATTATTTATGAATATGAACTTTACCACCGTAAAGATAGTGCAATGCTGACGTTGTAGCGTTCGCACTTCGACGTGATGCTCATCAACTCGTTGGATGACAAACTCAATTGTTATATAGCTGGCGTTTTCCGCTACAGCGCGCCCATTCATTGGCTGGTTCATGGTCACGGCGTCACATGATGTCTCACAATGGAACTATTTCCGCCAAATGCCATCATGAGCGGGCAATTTTGCAAAAACTATGACGTCAAACGGGAAATAGTTCACTCTTACCCGCGAAAGGTTGACCGCTGTTGCACGTGATCAGGCGTGCAGTTGAAGGTGGCCTGATGTTGTCGCAGGATTGCGGGTTTTTCAAAATTTGCTTTTGTTTCGTTTTGCCATATAACAAATCACTTTCAATGCTGGTCCCTTGGGAAACAGTGAATTTTTCTCCCTCAGGACCAGTCATTAAACAATTAGTAACTATTGATGAGGTTGACATCATGAATATCGCCGTGCCGAGTTTCTGTATTATCTGCGAAGCCGAAGGCTGAAAGGCAAGATGCCACCGCGACACGAGGGTTTGATAATTCAGGCTATCTGCTGTGATATCATGAAACCTATTTGACCCACAATTGCTTTATTATACATTTTCACATTGATTCATCTCAGAAACAGAAGCGAATCGTTCAGCCATTTTGTTTCTGAGGAGAAACACACCAAGGCTTTAAGCTGGCAGAGCGACCATTGAGCAACGCAGCCGATAAATGGCTATCTGCAGCAGATATTACATTTATCATGTCAAGTTCACAAGCTATTGTGAAATTGATTGAATGTTCACGACCAATCAGATTTTCCGTGAGTCTGATGCATAATAAGTGATAAATGAAGTATGCCCAATACCTACAACAGCAATGCAAAACCAAGGAAATCATTCAAGCTGTGTGTTTCACAGGAAGCAGAAGAAAGGAAAGCACTTGCCGCCAACTACATTAAAGAGATAAGCGCATACTGTCATGCTTACAGAGCGCAAGAAGAAGAAATTAGATGAAATTTTACCAGAACTTTTTTTTGCTGAAATGGTCGAAAAAGCCGTGGCAGACTTAGCGGATTTAGATATTGTATGAAAGGAAGCCTTGAAAAGATCAAACAAAAGTAGCAGAATCGGGAAGCAAAATGGCATACCATATCTATGAATTTTTTCTTAGAAGAGCAGACTCGCTTGCCTCGACCAGACGAAAAGAAAGAACAATTTATACTTTTAAAAAGAGCTTTTCTCCTCACTGGCGGAAAAGTTGAGTGCTATAGTAACGTTATTTTCATATTTATTAAACTCACAGATCGTTCTTAGATGACAAATATTTTCTCATTTGTCTGGCACACGTAATCAAAAGCAGCAAAGACATGCAACAACTAGCCAAACCTCGCAAAACGGAACGAAATCGAAGACTCTTTGACACGTCGTGAATGTGGTGTAACGCAGTTAATGGGTCCCTTCCAGCAAACACCCCTGACTTTGCAACGACTGGCTCCTATAATGGACGCTGCTCAGTAATCTCTGCTTTAAAATAAACGATGTATTTTACAGAGGGTAAAACAGCTGCTTTAGACCCCGGTAAGACTACTTCGGAAAAAAAAAAAATGGGACTGGGCACGACAACATGTTCAAATGTCCTTTCATGAAAAACGCATGAGCAAATTTTTTTTTAAGTGAATAGGTTGCCCAGTGAGACGTAAACCAATTTATACCTCGCCACTCCAGGGGACAGCGGTAAGTCGTTCATTGCGCAGGCTCTTATTCGTGACTTAAAAGGACAAGGTATAAACCACGTAACCGTACGTACCCCAGTCACTCCAAATGTAACAACTGACATCCTGCACGTTCATTTGGCATTACATGTGGCTTTTCAAGCTTACAGTTTGCCGGCCACTGGCGGAACGGCTGACCGTTACCTTACCAAATATCCGCAATCAATGGGAATCTTTTTTCATATGCGTAGGATTGGTCTCGCGTGACCAAGCTTGTCCTCACAACTTTTGGTAATCGCAGATTCATACTCTGTGAAGAATAAATTCCTTTTGTGTGTCGCTCCTTAATTTGCTCCGCCATAACGAATCTATTCAGAGAAGAAAACTTACGTTGGAATCTAGTTTTGTTTGGAAATGCCTGCAATGAATGGAACCGGAACGGCACAATGGGTTAAATTTAAGGGCCTAATTGCAGGTATCCAAAAAAAAAATTAAAATCTGTCATTGTGTCCAAAAACCAGGTGCGATTGCATTTTTTTTGTCAAGAAACCAATTTGTTCAGCGCAGAAAAAAGTTCAAAGGGTCCCTCGACTACCTCTGAAGTGCCAAATGATACAAATCTTGAAAAACAATAGAATGTTATGAGGCAAAAGATTTTGTTCTCTGGCCAATTTCAAACGCAATTTGCCCTGAAAATTCTGAAAACAATTTCATAATCGTCCTCTCTAGTGCGATTATTAGGCCTTAAGGCAGCATTAGCTACTCACAAGCCAAATTGGCCTCGTCATCAGGGTTATTTGTAATTCAAATTGACTTGACCGTCTCTTCTTCGGGGTCAGCTACAGAGTTAAGTAGTTGCCATCCGCTTAAAGTATGACACATGCCCCTGTTAACGTTTGTTTAGCTTTATTGTCTTCATTACGTGTAAACTTTAAAGGGGAATGAGAATGTGATCTCGTATTTCCAATCTAGTAGCAGCCGTCAAGATCAGGGTGGTTGGCCTGTGTTTGGAATGATAATACATCTCTCGCTGTCCTCTTTTCTCCTTTTTTGTAACAAGGAGAGATATGCAGAAGAACTCGTCTCCAAGGCCTTGTCTCTCGACACCAAGGGCGAGTTGAAGTTTCGCTTCCAATATCTGATTCCCAGGATCTTTCATATATCTGCTGGCTGTGAAACTTTCGGCGTTGGCTTATTAAAGATCTTGCTCCCCTGACCCGCGCAGTTACTGAGGAGCGGTTACTTACATCCGCTGCATTAAGGAAAACTCTCGAACTCTGCGCGTGCGTCACTGACATCGGGAAACCGTTTCAGCGGATAAACACAGCAAAAACATCAGCAAAGTCAATTTTGTCTGTGAAATGAAGCATTTGGAGCCTTGTCAACAATGGTTACCATGAGTCGCCCGATGCAAAGGAATCTGAAAAGCCATTGCATTCAAGATCCCAGCCCGTCGATTCGGGATCCCGACTACTGAATCCAAGTAGATTCCAGAT
